# Supplementary material for: A Comprehensive Review of Bovine Colostrum Components and Selected Aspects Regarding Their Impact on Neonatal Calf Physiology
Source: Animals (Basel). 2024 Apr 8;14(7):1130. doi: 10.3390/ani14071130 (PMC11010951; doi:10.3390/ani14071130)
Supplement: Supplementary file 1 [file animals-14-01130-s001.zip]

Archive with 1 entries (1 files):
- animals-2924796-supplementary.pdf
